# Supplementary material for: Amyloid-like Hfq interaction with single-stranded DNA: involvement in recombination and replication in Escherichia coli
Source: QRB Discov. 2022 Sep 7;3:e15. doi: 10.1017/qrd.2022.15 (PMC10392684; doi:10.1017/qrd.2022.15)
Supplement: Supplementary file 1 [file qrdsup.zip]

Archive with 2 entries (2 files):
- S2633289222000151sup001.docx
- S2633289222000151sup002.pdf
